# Supplementary material for: Chitosan–Polyvinyl Alcohol Nanocomposites for Regenerative Therapy
Source: Polymers (Basel). 2023 Dec 1;15(23):4595. doi: 10.3390/polym15234595 (PMC10708655; doi:10.3390/polym15234595)
Supplement: Supplementary file 1 [file polymers-15-04595-s001.zip]

Archive with 1 entries (1 files):
- polymers-2738250-supplementary.pdf
